# Supplementary material for: The plastid genome of some eustigmatophyte algae harbours a bacteria-derived six-gene cluster for biosynthesis of a novel secondary metabolite
Source: Open Biol. 2016 Nov 30;6(11):160249. doi: 10.1098/rsob.160249 (PMC5133447; doi:10.1098/rsob.160249)
Supplement: Supplementary tables “The plastid genome of some eustigmatophyte algae harbours a bacteria-derived six-gene cluster for biosynthesis of a novel secondary metabolite” by Tatiana Yurchenko et al [file rsob160249supp2.xls]

## Sheet: Supplementary tables - title
	Supplementary data file to the paper
	“Yurchenko T, Ševčíková T, Strnad H, Butenko A, Eliáš M (2016) The plastid genome of some eustigmatophyte algae harbours a bacteria-derived six-gene cluster for biosynthesis of a novel secondary metabolite. Open Biology 6: 160249. http://dx.doi.org/10.1098/rsob.160249”
	Supplementary tables S1 to S3 (see next sheets)

## Sheet: Table S1
Table S1. Genes identified in plastid genomes of eustigmatophytes and selected other ochrophytes
			Conserved plastid protein-coding genes
Ochrophyte class	species	GenBank accession number	acpP	acsF/ycf59	atpA	atpB	atpD	atpE	atpF	atpG	atpH	atpI	cbbX	ccs1	ccsA	clpC	clpN	dnaB	dnaK	ftrB	ftsH	groEL	hlip	chlB	chlI	chlL	chlN	ilvB	ilvH	lysR/rbcR	petA	petB	petD	petF	petG	petJ	petL	petM	petN	psaA	psaB	psaC	psaD	psaE	psaF	psaI	psaJ	psaL	psaM
Eustigmatophyceae	Vischeria sp. CAUP Q 202	KX839261.1	0	1	1	1	1	1	1	1	1	1	1	1	1	1	1	0	1	0	1	1	0	1	1	1	1	1	0	0	1	1	1	1	1	1	1	1	1	1	1	1	1	1	1	1	1	1	1
	Monodopsis sp. MarTras 21	KX839260.1	1	1	1	1	1	1	1	1	1	1	1	1	1	1	1	0	1	0	1	1	0	1	1	1	1	1	0	0	1	1	1	1	1	1	1	1	1	1	1	1	1	1	1	1	1	1	1
	Microchloropsis salina CCMP1776	KJ410685.1	0	1	1	1	1	1	1	1	1	1	1	1	1	1	1	0	1	0	1	1	0	1	1	1	1	1	0	0	1	1	1	1	1	1	1	1	1	1	1	1	1	1	1	1	1	1	1
	Nannochloropsis oculata CCMP525	NC_022260.1	0	1	1	1	1	1	1	1	1	1	1	1	1	1	1	0	1	0	1	1	0	1	1	1	1	1	0	0	1	1	1	1	1	1	1*	1*	1	1	1	1	1	1	1	1	1	1	1
	Trachydiscus minutus	NC_026851.1	1	1	1	1	1	1	1	1	1	1	1	1	1	1	1	0	1	0	1	1	0	1	1	1	1	1	0	1	1	1	1	1	1	1	1	1	1	1	1	1	1	1	1	1	1	1	1
Chrysophyceae	Ochromonas sp. CCMP1393	KJ877675.1	1	1	1	1	1	1	1	1	1	1	1	1	1	1	1	0	1	1	1	1	0	0	1	0	0	1	1	0	1	1	1	1	1	1	1	1	1	1	1	1	1	1	1	1	1	1	1
Phaeophyceae	Ectocarpus siliculosus	NC_013498.1	0	1	1	1	1	1	1	1	1	1	1	1	1	1	+	1	1	1	1	1	1	1	1	1	1	1	1	1	1	1	1	1	1	1	1	1	1	1	1	1	1	1	1	1	1	1	1
	Fucus vesiculosus	NC_016735.1	0	1	1	1	1	1	1	1	1	1	1	1	1	1	+	1	1	1	1	1	0	1	1	1	1	1	1	1	1	1	1	1	1	1	1	1	1	1	1	1	1	1	1	1	1	1	1
Xanthophyceae	Vaucheria litorea	NC_011600.1	0	1	1	1	1	1	1	1	1	1	1	1	1	1	+	1	1	1	1	1	1	1	1	1	1	1	1	1	1	1	1	1	1	1	1	1	1	1	1	1	1	1	1	1	1	1	1
Raphidophyceae	Heterosigma akshiwo	NC_010772.1	1	1	1	1	1	1	1	1	1	1	1	1	1	1	+	1	1	1	1	1	0	0	1	0	0	1	1	1	1	1	1	1	1	1	1	1	1	1	1	1	1	1	1	1	1	1	1
Pelagophyceae	Aureoubmra lagunensis	NC_012903.1	0	0	1	1	1	1	1	1	1	1	1	1	1	1	+	0	1	0	1	1	0	1	1	1	1	1	1	1	1	1	1	0	1	0	1	1	1	1	1	1	1	0	1	0	1	1	1
	Aureococcus anophagefferens	NC_012898.1	0	0	1	1	1	1	1	1	1	1	1	1	1	1	+	0	1	0	1	1	0	0	1	0	0	1	1	1	1	1	1	0	1	0	1	1	1	1	1	1	1	0	0	0	1	1	1
Bacillariophyceae	Phaeodactylum tricornutum	NC_008588.1	1	0	1	1	1	1	1	1	1	1	1	1	1	1	+	1	1	0	1	1	0	0	1	0	0	0	0	1	1	1	1	1	1	0	1	1	1	1	1	1	1	1	1	1	1	1	1
	Odontella sinensis	NC_001713.1	1	0	1	1	1	1	1	1	1	1	1	1	1	1	+	1	1	0	1	1	0	0	1	0	0	0	0	1	1	1	1	1	1	0	1	1	1	1	1	1	1	1	1	1	1	1	1
	Thalassiosira pseudonana	NC_008589.1	0	0	1	1	1	1	1	1	1	1	1	1	1	1	+	1	1	0	1	1	0	0	1	0	0	0	0	1	1	1	1	1	1	0	1	1	1	1	1	1	1	1	1	1	1	1	1
Bolidophyceae	Triparma laevis	NC_027746.1	1	0	1	1	1	1	1	1	1	1	1	1	1	1	+	1	1	0	1	1	0	1	1	1	1	1	1	1	1	1	1	1	1	0	1	1	1	1	1	1	1	1	1	1	1	1	1
			1	present (genes in inverted repeats are counted only once)
			1 pseudo	putative pseudogene
			0	absent
			NI	not identified ( in case of rapidly evolving poorly conserved genes, where orthologs may be easily missed)
			+	present as part of the clpC gene
			*	absent in the GenBank annotation of the respective plastid genome sequence
			**	trnI(cau) is often misannotated as trnM(cau)
[truncated: 144 more columns]

## Sheet: Table S2
Table S2. Accession numbers of ebo genes and the arrangement of the ebo operon in selected bacterial species
taxonomy	organism	EboA	EboB	EboC	EboD	EboE	EboF	EboG	ebo operon arrangement*	notes
cellular organisms; Bacteria; Acidobacteria; Acidobacteriia; Acidobacteriales; Acidobacteriaceae; unclassified Acidobacteriaceae	Acidobacteriaceae bacterium KBS 96		WP_020718747	WP_026336937	WP_020718749	WP_020718746	WP_020718745	WP_020718748	CDGBEF
cellular organisms; Bacteria; FCB group; Bacteroidetes/Chlorobi group; Bacteroidetes; Cytophagia; Cytophagales; Cyclobacteriaceae; Algoriphagus	Algoriphagus machipongonensis	AAXU02000001:1316833-1317725 (unannotated gene, frame-shift probably due to a sequencing error: missing T at position 1317172. The coding sequence tentatively reconstructed for phylogenetic analyses)	WP_008199111	WP_008199112	WP_008199113	WP_008199114	WP_008199115		ABCDEF
cellular organisms; Bacteria; FCB group; Bacteroidetes/Chlorobi group; Bacteroidetes; Cytophagia; Cytophagales; Cyclobacteriaceae; Algoriphagus	Algoriphagus mannitolivorans	WP_026950810	WP_026950809	WP_026950808	WP_026950807	WP_026950806	WP_026950805		ABCDEF
cellular organisms; Bacteria; FCB group; Bacteroidetes/Chlorobi group; Bacteroidetes; Cytophagia; Cytophagales; Cyclobacteriaceae; Algoriphagus	Algoriphagus marincola DSM 16067	WP_026946839	WP_026946840	WP_026946841	WP_026946842	WP_026946843	WP_026946844		ABCDEF
cellular organisms; Bacteria; FCB group; Bacteroidetes/Chlorobi group; Bacteroidetes; Cytophagia; Cytophagales; Cyclobacteriaceae; Algoriphagus	Algoriphagus marincola HL-49	WP_035475527	WP_024283839	WP_024283838	WP_024283837	WP_024283836	WP_024283835		ABCDEXF
cellular organisms; Bacteria; FCB group; Bacteroidetes/Chlorobi group; Bacteroidetes; Cytophagia; Cytophagales; Cyclobacteriaceae; Algoriphagus	Algoriphagus sp. NH1	WP_057936890	WP_057936891	WP_057936892	WP_057936893	WP_057936894	WP_057936895		ABCDEF
cellular organisms; Bacteria; FCB group; Bacteroidetes/Chlorobi group; Bacteroidetes; Cytophagia; Cytophagales; Cyclobacteriaceae; Algoriphagus	Algoriphagus terrigena	WP_026967338	WP_026967339	WP_026967340	WP_026967341	WP_026967342	WP_026967343		ABCDEF
cellular organisms; Bacteria; FCB group; Bacteroidetes/Chlorobi group; Bacteroidetes; Cytophagia; Cytophagales; Cyclobacteriaceae; Algoriphagus	Algoriphagus vanfongensis	WP_026956317	WP_026956318	WP_026956319	WP_026956320	WP_026956321	WP_026956322		ABCDEF
cellular organisms; Bacteria; FCB group; Bacteroidetes/Chlorobi group; Bacteroidetes; Cytophagia; Cytophagales; Cyclobacteriaceae; Cecembia	Cecembia lonarensis	WP_009186478	WP_009186479	WP_009186480	WP_009186481	WP_009186482	AMGM01000080.1:15646-16542 + AMGM01000063.1:complement(22300-22773) (unannotated gene split into two contigs due to sequencing gap, the coding sequence tentatively reconstructed for phylogenetic analyses)		ABCDEF
cellular organisms; Bacteria; FCB group; Bacteroidetes/Chlorobi group; Bacteroidetes; Cytophagia; Cytophagales; Cyclobacteriaceae; Cyclobacterium	Cyclobacterium amurskyense	WP_053086653	WP_048641140	WP_048641139	WP_048641138	WP_048641137	WP_048641136		ABCDEF
cellular organisms; Bacteria; FCB group; Bacteroidetes/Chlorobi group; Bacteroidetes; Cytophagia; Cytophagales; Cyclobacteriaceae; Cyclobacterium	Cyclobacterium marinum	WP_014019430	WP_014019429	WP_014019428	WP_014019427	WP_014019426	WP_014019425		ABCDEF
cellular organisms; Bacteria; FCB group; Bacteroidetes/Chlorobi group; Bacteroidetes; Cytophagia; Cytophagales; Cyclobacteriaceae; Cyclobacterium; Cyclobacterium qasimii	Cyclobacterium qasimii M12-11B	WP_020890716	WP_020890715	WP_020890714	WP_040416704	WP_020890712	WP_020890711		ABCDEF
cellular organisms; Bacteria; FCB group; Bacteroidetes/Chlorobi group; Bacteroidetes; Cytophagia; Cytophagales; Cyclobacteriaceae; Lunatimonas	Lunatimonas lonarensis	WP_010856386	WP_035807069	WP_010856388	WP_010856389	WP_010856390	WP_010856391		ABCDEF
cellular organisms; Bacteria; FCB group; Bacteroidetes/Chlorobi group; Bacteroidetes; Cytophagia; Cytophagales; Cyclobacteriaceae; Mariniradius; Mariniradius saccharolyticus	Mariniradius saccharolyticus AK6	WP_008630161	WP_008630163	WP_008630165	WP_008630167	WP_040481118	WP_008630171		ABCDEF
cellular organisms; Bacteria; FCB group; Bacteroidetes/Chlorobi group; Bacteroidetes; Cytophagia; Cytophagales; Cytophagaceae; Adhaeribacter	Adhaeribacter aquaticus	WP_026461802	WP_026461803	WP_026461804	WP_026461805	WP_026462078	WP_026462079		ABCD//EF
cellular organisms; Bacteria; FCB group; Bacteroidetes/Chlorobi group; Bacteroidetes; Cytophagia; Cytophagales; Cytophagaceae; Anditalea	Anditalea andensis	WP_035078816	WP_035078813	WP_035078810	WP_035078807	WP_035078804	WP_035078801		ABCDEF
cellular organisms; Bacteria; FCB group; Bacteroidetes/Chlorobi group; Bacteroidetes; Cytophagia; Cytophagales; Cytophagaceae; Dyadobacter	Dyadobacter alkalitolerans	WP_051349919	WP_026628424	WP_026628425	WP_026628426	WP_026628427	WP_026628428		ABCDEF
cellular organisms; Bacteria; FCB group; Bacteroidetes/Chlorobi group; Bacteroidetes; Cytophagia; Cytophagales; Cytophagaceae; Dyadobacter	Dyadobacter beijingensis	WP_019940375	WP_019940374	WP_019940373	WP_019940372	WP_019940371	WP_019940370		ABCDEF
cellular organisms; Bacteria; FCB group; Bacteroidetes/Chlorobi group; Bacteroidetes; Cytophagia; Cytophagales; Cytophagaceae; Dyadobacter	Dyadobacter crusticola	WP_031529330	WP_031529329	WP_031529328	WP_031529327	WP_031529326	WP_031529325		ABCDEF
cellular organisms; Bacteria; FCB group; Bacteroidetes/Chlorobi group; Bacteroidetes; Cytophagia; Cytophagales; Cytophagaceae; Dyadobacter	Dyadobacter fermentans	WP_015812346	WP_015812347	WP_015812348	WP_015812349	WP_015812350	WP_015812351		ABCDEF
cellular organisms; Bacteria; FCB group; Bacteroidetes/Chlorobi group; Bacteroidetes; Cytophagia; Cytophagales; Cytophagaceae; Dyadobacter	Dyadobacter sp. Leaf189	WP_056285954	WP_056285958	WP_056285961	WP_056285964	WP_056285968	WP_056285972		ABCDEF
cellular organisms; Bacteria; FCB group; Bacteroidetes/Chlorobi group; Bacteroidetes; Cytophagia; Cytophagales; Cytophagaceae; Dyadobacter	Dyadobacter tibetensis	WP_025764850	WP_025764851	WP_025764852	WP_025764853	WP_025764854	WP_025764855		ABCDEF
cellular organisms; Bacteria; FCB group; Bacteroidetes/Chlorobi group; Bacteroidetes; Cytophagia; Cytophagales; Cytophagaceae; Emticicia	Emticicia oligotrophica	WP_015027379	WP_015027380	WP_015027381	WP_015027382	WP_015027383	WP_015027384		ABCDEF
cellular organisms; Bacteria; FCB group; Bacteroidetes/Chlorobi group; Bacteroidetes; Cytophagia; Cytophagales; Cytophagaceae; Fibrella	Fibrella aestuarina	WP_015331129	WP_015331128	WP_015331127	WP_015331122	WP_015331121	WP_015331120		ABCxyzDEF
cellular organisms; Bacteria; FCB group; Bacteroidetes/Chlorobi group; Bacteroidetes; Cytophagia; Cytophagales; Cytophagaceae; Fibrisoma	Fibrisoma limi	WP_009280364	WP_009280367	WP_009280368	WP_009283865	WP_009283866	WP_009283867		AxyBC//DEF
cellular organisms; Bacteria; FCB group; Bacteroidetes/Chlorobi group; Bacteroidetes; Cytophagia; Cytophagales; Cytophagaceae; Flectobacillus	Flectobacillus major	WP_044174145	WP_044174147	WP_044174149	WP_044174150	WP_044174152	WP_044174155		ABCDEF
cellular organisms; Bacteria; FCB group; Bacteroidetes/Chlorobi group; Bacteroidetes; Cytophagia; Cytophagales; Cytophagaceae; Hymenobacter	Hymenobacter sp. DG25A	WP_054415440	WP_054415439	WP_054415437	WP_054413516	CP012623.1:complement(2028001-2030000) (unannotated gene)	WP_054413515		ABCDEF
cellular organisms; Bacteria; FCB group; Bacteroidetes/Chlorobi group; Bacteroidetes; Cytophagia; Cytophagales; Cytophagaceae; Hymenobacter	Hymenobacter sp. DG25B	WP_044513022	WP_044513023	WP_044513025	WP_044513026	WP_044513028	WP_044513030		ABCDEF
cellular organisms; Bacteria; FCB group; Bacteroidetes/Chlorobi group; Bacteroidetes; Cytophagia; Cytophagales; Cytophagaceae; Leadbetterella	Leadbetterella byssophila	WP_049781290	WP_013407231	WP_013407232	WP_013407233	WP_013407234	WP_013407235		ABCDEF
cellular organisms; Bacteria; FCB group; Bacteroidetes/Chlorobi group; Bacteroidetes; Cytophagia; Cytophagales; Cytophagaceae; Leadbetterella	Leadbetterella sp. JN14-9	WP_055145888	WP_055145891	WP_055145894	WP_055145897	WP_055145900	WP_055145902		ABCDEF
cellular organisms; Bacteria; FCB group; Bacteroidetes/Chlorobi group; Bacteroidetes; Cytophagia; Cytophagales; Cytophagaceae; Pontibacter	Pontibacter actiniarum	WP_036775166	WP_025604282	WP_025604280	WP_025604278	WP_051364306	WP_025604275		ABCDEF
cellular organisms; Bacteria; FCB group; Bacteroidetes/Chlorobi group; Bacteroidetes; Cytophagia; Cytophagales; Cytophagaceae; Pontibacter	Pontibacter korlensis	WP_052739126	WP_046311256	WP_046311254	WP_046311253	WP_046314449	WP_046311251		ABCDEF
cellular organisms; Bacteria; FCB group; Bacteroidetes/Chlorobi group; Bacteroidetes; Cytophagia; Cytophagales; Cytophagaceae; Rhodonellum	Rhodonellum psychrophilum	WP_019597479	WP_019597480	WP_019597481	WP_019597482	WP_019597483	WP_019597484		ABCDEF
cellular organisms; Bacteria; FCB group; Bacteroidetes/Chlorobi group; Bacteroidetes; Cytophagia; Cytophagales; Cytophagaceae; Rudanella	Rudanella lutea	WP_019989415	WP_044129509	WP_027303119	WP_019989418	WP_044130436	WP_027303120		ABCDEF
cellular organisms; Bacteria; FCB group; Bacteroidetes/Chlorobi group; Bacteroidetes; Cytophagia; Cytophagales; Cytophagaceae; Rufibacter	Rufibacter tibetensis	WP_062545624	WP_062545625	WP_062545626	ALJ00993	WP_062545628	WP_062545629		ABCDEF
cellular organisms; Bacteria; FCB group; Bacteroidetes/Chlorobi group; Bacteroidetes; Cytophagia; Cytophagales; Cytophagaceae; Runella	Runella limosa	WP_051397990	WP_028523959	WP_028523958	WP_028523957	WP_028523956	WP_028523955		ABCDEF
cellular organisms; Bacteria; FCB group; Bacteroidetes/Chlorobi group; Bacteroidetes; Cytophagia; Cytophagales; Cytophagaceae; Runella	Runella slithyformis	WP_013928117	WP_013928116	WP_013928115	WP_013928114	WP_013928113	WP_013928112		ABCDEF
cellular organisms; Bacteria; FCB group; Bacteroidetes/Chlorobi group; Bacteroidetes; Cytophagia; Cytophagales; Cytophagaceae; Runella	Runella zeae	WP_051210738	WP_028663889	WP_028663888	WP_028663887	WP_028663886	WP_028663885		ABCDEF
cellular organisms; Bacteria; FCB group; Bacteroidetes/Chlorobi group; Bacteroidetes; Cytophagia; Cytophagales; Cytophagaceae; Spirosoma	Spirosoma luteum	WP_018618468	WP_018618465	WP_018618464	WP_018618355	WP_018618356	WP_018618357		AxyBC//DEF
cellular organisms; Bacteria; FCB group; Bacteroidetes/Chlorobi group; Bacteroidetes; Cytophagia; Cytophagales; Cytophagaceae; Spirosoma	Spirosoma panaciterrae	WP_020599936	WP_026262496	WP_020599940	WP_020599923	WP_020598996	WP_020598998		AxyBC//EX/gap/YezF
cellular organisms; Bacteria; FCB group; Bacteroidetes/Chlorobi group; Bacteroidetes; Cytophagia; Cytophagales; Cytophagaceae; Spirosoma	Spirosoma radiotolerans	WP_046576293	WP_046576288	WP_046579860	WP_046576325	WP_046576323	WP_046576321		AxyBC//DEF
cellular organisms; Bacteria; FCB group; Bacteroidetes/Chlorobi group; Bacteroidetes; Cytophagia; Cytophagales; Cytophagaceae; Spirosoma	Spirosoma spitsbergense	WP_026308852	WP_020605253	WP_020605254	WP_020605507	WP_020605508	WP_041952241		AxyBC//DEF
cellular organisms; Bacteria; FCB group; Bacteroidetes/Chlorobi group; Bacteroidetes; Cytophagia; Cytophagales; Cytophagaceae; Spirosoma; Spirosoma linguale	Spirosoma linguale DSM 74	ADB36222	ADB36225	ADB36226	ADB36157	ADB36156	ADB36155		AxyBC//DEF
cellular organisms; Bacteria; FCB group; Bacteroidetes/Chlorobi group; Bacteroidetes; Cytophagia; Cytophagales; Cytophagaceae; Sporocytophaga	Sporocytophaga myxococcoides DSM 11118	WP_028982349	WP_028982348	WP_028982347	WP_028982346	WP_028982345	WP_028982344		ABCDEF
cellular organisms; Bacteria; FCB group; Bacteroidetes/Chlorobi group; Bacteroidetes; Cytophagia; Cytophagales; Cytophagaceae; Sporocytophaga	Sporocytophaga myxococcoides PG-01	WP_045457844	WP_045457846	WP_045457848	WP_045457850	WP_045457854	WP_045457856		ABCDEF
cellular organisms; Bacteria; FCB group; Bacteroidetes/Chlorobi group; Bacteroidetes; Cytophagia; Cytophagales; Flammeovirgaceae; Flexithrix	Flexithrix dorotheae	WP_052323382	WP_044239648	WP_020530833	WP_020530834	WP_020530835	WP_020530836		ABCDEF
cellular organisms; Bacteria; FCB group; Bacteroidetes/Chlorobi group; Bacteroidetes; Flavobacteriia; Flavobacteriales; Flavobacteriaceae; Aquimarina	Aquimarina agarilytica	WP_010180825	WP_010180827	WP_010180829	WP_010180832	WP_010180834	WP_010180836		ABCDEF
cellular organisms; Bacteria; FCB group; Bacteroidetes/Chlorobi group; Bacteroidetes; Flavobacteriia; Flavobacteriales; Flavobacteriaceae; Arenibacter	Arenibacter algicola	WP_031442967	WP_031442971	WP_031442972	WP_031442973	WP_031442974	WP_031442975		A//BCDEF
cellular organisms; Bacteria; FCB group; Bacteroidetes/Chlorobi group; Bacteroidetes; Flavobacteriia; Flavobacteriales; Flavobacteriaceae; Arenibacter	Arenibacter certesii	WP_034234832	WP_026812919	WP_026812920	WP_034234835	WP_026812922	WP_026812923		A//BCDEF
cellular organisms; Bacteria; FCB group; Bacteroidetes/Chlorobi group; Bacteroidetes; Flavobacteriia; Flavobacteriales; Flavobacteriaceae; Arenibacter	Arenibacter latericius	WP_034256302	WP_026810821	WP_034256667	WP_026810823	WP_026810824	WP_026810825		A//BCDEF
cellular organisms; Bacteria; FCB group; Bacteroidetes/Chlorobi group; Bacteroidetes; Flavobacteriia; Flavobacteriales; Flavobacteriaceae; Chryseobacterium	Chryseobacterium sp. CF365	WP_051934662, WP_051934667 (two paralogs)	WP_034700052	WP_034700054	WP_034700056	WP_034700058	WP_034700059		ABCDEF+A
cellular organisms; Bacteria; FCB group; Bacteroidetes/Chlorobi group; Bacteroidetes; Flavobacteriia; Flavobacteriales; Flavobacteriaceae; Eudoraea	Eudoraea adriatica	WP_019670063	WP_040444128	WP_019670061	WP_019670060	WP_019670059	WP_019670058		ABCDEF
cellular organisms; Bacteria; FCB group; Bacteroidetes/Chlorobi group; Bacteroidetes; Flavobacteriia; Flavobacteriales; Flavobacteriaceae; Flagellimonas	Flagellimonas sp. DK169	WP_055393181	WP_055397738	WP_055393179	WP_055393177	WP_055393175	WP_055393173		ABCDEF
cellular organisms; Bacteria; FCB group; Bacteroidetes/Chlorobi group; Bacteroidetes; Flavobacteriia; Flavobacteriales; Flavobacteriaceae; Flavobacterium	Flavobacterium chungangense	WP_051872955	WP_031457057	WP_031457058	WP_031457059	WP_031457060	WP_031457061		ABCDEF
cellular organisms; Bacteria; FCB group; Bacteroidetes/Chlorobi group; Bacteroidetes; Flavobacteriia; Flavobacteriales; Flavobacteriaceae; Flavobacterium	Flavobacterium hydatis	WP_051886136	WP_035628053	WP_035628055	WP_035628057	WP_035628059	WP_035628060		ABCDEF
cellular organisms; Bacteria; FCB group; Bacteroidetes/Chlorobi group; Bacteroidetes; Flavobacteriia; Flavobacteriales; Flavobacteriaceae; Gillisia	Gillisia sp. JM1	WP_034886106	WP_026837263	WP_026837262	WP_026837261	WP_026837260	WP_026837259		ABCDEF
cellular organisms; Bacteria; FCB group; Bacteroidetes/Chlorobi group; Bacteroidetes; Flavobacteriia; Flavobacteriales; Flavobacteriaceae; Leeuwenhoekiella	Leeuwenhoekiella sp. MAR_2009_132	WP_051907816	WP_031426602	WP_031426603		WP_031426604	WP_031426605		ABCEF
cellular organisms; Bacteria; FCB group; Bacteroidetes/Chlorobi group; Bacteroidetes; Flavobacteriia; Flavobacteriales; Flavobacteriaceae; Maribacter	Maribacter antarcticus	WP_027075410	WP_036194858	WP_027075412	WP_027075413	WP_027075414	WP_027075415		ABCDEF
cellular organisms; Bacteria; FCB group; Bacteroidetes/Chlorobi group; Bacteroidetes; Flavobacteriia; Flavobacteriales; Flavobacteriaceae; Maribacter	Maribacter forsetii	WP_051941855	WP_036158501	WP_036158498	WP_036155713	WP_036155711	WP_036155710		ABCDEF
cellular organisms; Bacteria; FCB group; Bacteroidetes/Chlorobi group; Bacteroidetes; Flavobacteriia; Flavobacteriales; Flavobacteriaceae; Maribacter	Maribacter sp. Hel_I_7	WP_051638367	WP_036147498	WP_036147497	WP_027067722	WP_027067721	WP_027067720		ABCDEF
cellular organisms; Bacteria; FCB group; Bacteroidetes/Chlorobi group; Bacteroidetes; Flavobacteriia; Flavobacteriales; Flavobacteriaceae; Maribacter	Maribacter thermophilus	WP_052958747	WP_047247713	WP_047244818	WP_047244819	WP_047244820	WP_047244821		ABCDEF
cellular organisms; Bacteria; FCB group; Bacteroidetes/Chlorobi group; Bacteroidetes; Flavobacteriia; Flavobacteriales; Flavobacteriaceae; Maribacter; Maribacter dokdonensis	Maribacter dokdonensis DSW-8	WP_058105777	WP_058105802	WP_058105803	WP_058105778	WP_058105779	WP_058105780		ABCDEF
cellular organisms; Bacteria; FCB group; Bacteroidetes/Chlorobi group; Bacteroidetes; Flavobacteriia; Flavobacteriales; Flavobacteriaceae; Mesoflavibacter	Mesoflavibacter zeaxanthinifaciens	WP_010519732	WP_010519731	WP_010519730	WP_010519729	WP_010519728	WP_010519727		ABCDEF
cellular organisms; Bacteria; FCB group; Bacteroidetes/Chlorobi group; Bacteroidetes; Flavobacteriia; Flavobacteriales; Flavobacteriaceae; Muricauda	Muricauda lutaonensis	WP_045800817	WP_045803164	WP_045800815	WP_045800814	WP_045800813	WP_045800812		AxyBCDEF
cellular organisms; Bacteria; FCB group; Bacteroidetes/Chlorobi group; Bacteroidetes; Flavobacteriia; Flavobacteriales; Flavobacteriaceae; Muricauda	Muricauda sp. MAR_2010_75	WP_036385757	WP_036385755	WP_036385753	WP_036385752	WP_036385750	WP_036385749		ABCDEF
cellular organisms; Bacteria; FCB group; Bacteroidetes/Chlorobi group; Bacteroidetes; Flavobacteriia; Flavobacteriales; Flavobacteriaceae; Robiginitalea	Robiginitalea biformata	WP_049764855	WP_015754529	WP_015754530	WP_015754531	WP_015754532	WP_015754533		ABCDEF
cellular organisms; Bacteria; FCB group; Bacteroidetes/Chlorobi group; Bacteroidetes; Flavobacteriia; Flavobacteriales; Flavobacteriaceae; Sediminicola	Sediminicola sp. YIK13	WP_062053356	WP_062058759	WP_062053358	WP_062053360	WP_062053362	WP_062053363		ABCDEF
cellular organisms; Bacteria; FCB group; Bacteroidetes/Chlorobi group; Bacteroidetes; Flavobacteriia; Flavobacteriales; Flavobacteriaceae; Winogradskyella	Winogradskyella sp. PG-2	WP_045475202	WP_045475205	WP_045475207	WP_045470136	WP_045470138	WP_045470140		ABCDEF
cellular organisms; Bacteria; FCB group; Bacteroidetes/Chlorobi group; Bacteroidetes; Flavobacteriia; Flavobacteriales; Flavobacteriaceae; Zobellia	Zobellia galactanivorans	WP_013991879	WP_046287710	WP_013991877	WP_013991876	WP_013991875	WP_013991874		ABCDEF
cellular organisms; Bacteria; FCB group; Bacteroidetes/Chlorobi group; Bacteroidetes; Flavobacteriia; Flavobacteriales; Flavobacteriaceae; Zobellia	Zobellia uliginosa	WP_038234588	WP_038239856	WP_038234585	WP_038234582	WP_038234579	WP_038234577		ABCDEF
cellular organisms; Bacteria; FCB group; Bacteroidetes/Chlorobi group; Bacteroidetes; Sphingobacteriia; Sphingobacteriales; Chitinophagaceae; Chitinophaga; Chitinophaga pinensis	Chitinophaga pinensis DSM 2588	WP_012794828	WP_012794827	WP_044220510	WP_012794825	WP_012794824	WP_012794823		ABCDEF
cellular organisms; Bacteria; FCB group; Bacteroidetes/Chlorobi group; Bacteroidetes; Sphingobacteriia; Sphingobacteriales; Chitinophagaceae; Niabella	Niabella aurantiaca	WP_018626250	WP_018626249	WP_018626248	WP_018626247	WP_018626246	WP_018626245		ABCDEf
cellular organisms; Bacteria; FCB group; Bacteroidetes/Chlorobi group; Bacteroidetes; Sphingobacteriia; Sphingobacteriales; Chitinophagaceae; Niabella	Niabella soli	WP_008583574	WP_008583576	WP_025298662	WP_008583579	WP_008583581	WP_008583583		ABCDEF
cellular organisms; Bacteria; FCB group; Bacteroidetes/Chlorobi group; Bacteroidetes; Sphingobacteriia; Sphingobacteriales; Chitinophagaceae; Segetibacter	Segetibacter koreensis	ARFB01000002:131704-132162 (unannotated gene)	WP_018611827	WP_018611828	WP_018611830	WP_018611832	WP_018611834		ABCDEF
cellular organisms; Bacteria; FCB group; Bacteroidetes/Chlorobi group; Bacteroidetes; Sphingobacteriia; Sphingobacteriales; Sphingobacteriaceae; Pedobacter	Pedobacter antarcticus	WP_037439968	WP_037439967	WP_037439965	WP_037439963	WP_037439961	WP_037439959		ABCDEF
cellular organisms; Bacteria; FCB group; Bacteroidetes/Chlorobi group; Bacteroidetes; Sphingobacteriia; Sphingobacteriales; Sphingobacteriaceae; Pedobacter	Pedobacter borealis	WP_051691813	WP_029276984	WP_029276983	WP_029276982	WP_029276981	WP_029276979		ABCDEF
cellular organisms; Bacteria; FCB group; Bacteroidetes/Chlorobi group; Bacteroidetes; Sphingobacteriia; Sphingobacteriales; Sphingobacteriaceae; Pedobacter	Pedobacter ginsenosidimutans	WP_057932963	WP_057932964	WP_057933026	WP_057932965	WP_057932966	WP_057932967		ABCDEF
cellular organisms; Bacteria; FCB group; Bacteroidetes/Chlorobi group; Bacteroidetes; Sphingobacteriia; Sphingobacteriales; Sphingobacteriaceae; Pedobacter	Pedobacter kyungheensis	WP_039472290	WP_039472293	WP_039472295	WP_039472297	WP_039472299	WP_039472301		ABCDEF
cellular organisms; Bacteria; FCB group; Bacteroidetes/Chlorobi group; Bacteroidetes; Sphingobacteriia; Sphingobacteriales; Sphingobacteriaceae; Pedobacter	Pedobacter sp. BAL39	WP_008239612	WP_008239613	WP_008239615	WP_008239621	WP_008239623	WP_008239625		ABCDEF
cellular organisms; Bacteria; FCB group; Bacteroidetes/Chlorobi group; Bacteroidetes; Sphingobacteriia; Sphingobacteriales; Sphingobacteriaceae; Pedobacter	Pedobacter sp. Leaf176	WP_056093601	WP_056093597	WP_056093593	WP_056093591	WP_056093588	WP_056093585		ABCDEF
cellular organisms; Bacteria; FCB group; Bacteroidetes/Chlorobi group; Bacteroidetes; Sphingobacteriia; Sphingobacteriales; Sphingobacteriaceae; Pedobacter	Pedobacter sp. Leaf194	WP_056869060	WP_056869059	WP_056869058	WP_056869057	WP_056869056	WP_056869055		ABCDEF
cellular organisms; Bacteria; FCB group; Bacteroidetes/Chlorobi group; Bacteroidetes; Sphingobacteriia; Sphingobacteriales; Sphingobacteriaceae; Pedobacter	Pedobacter sp. Leaf216	WP_055910829	WP_055910807	WP_055910827	WP_055910805	WP_055910803	WP_055910801		ABCDEF
cellular organisms; Bacteria; FCB group; Bacteroidetes/Chlorobi group; Bacteroidetes; Sphingobacteriia; Sphingobacteriales; Sphingobacteriaceae; Pedobacter	Pedobacter sp. V48	WP_048907608	WP_048907609	WP_048907610	WP_048907611	WP_048907612	WP_048907613		ABCDEF
cellular organisms; Bacteria; FCB group; Bacteroidetes/Chlorobi group; Bacteroidetes; Sphingobacteriia; Sphingobacteriales; Sphingobacteriaceae; Pedobacter; Pedobacter heparinus	Pedobacter heparinus DSM 2366	WP_012780608	WP_012780607	WP_036675431	WP_012780605	WP_012780604	WP_012780603		ABCDEF
cellular organisms; Bacteria; FCB group; Bacteroidetes/Chlorobi group; Bacteroidetes; Sphingobacteriia; Sphingobacteriales; Sphingobacteriaceae; Sphingobacterium	Sphingobacterium sp. 21	WP_013663762	WP_013663761	WP_013663760	WP_013663759	WP_041387853	WP_013663757		ABCDEF
cellular organisms; Bacteria; FCB group; Bacteroidetes/Chlorobi group; Bacteroidetes; Sphingobacteriia; Sphingobacteriales; Sphingobacteriaceae; Sphingobacterium	Sphingobacterium sp. H1ai	WP_025144244	WP_025144243	WP_029985810	WP_025144241	WP_025144240	WP_025144239		ABCDEF
cellular organisms; Bacteria; FCB group; Bacteroidetes/Chlorobi group; Bacteroidetes; Sphingobacteriia; Sphingobacteriales; Sphingobacteriaceae; Sphingobacterium	Sphingobacterium sp. IITKGP-BTPF85	KKX47552	KKX47551	KKX47550	KKX49684	KKX49685	KKX49686		ABC/gap/DEF	not used in phylogenetic analysis due to multiple frame-shifts or incomplete sequences (low-quality genome assembly)
cellular organisms; Bacteria; FCB group; Bacteroidetes/Chlorobi group; Bacteroidetes; Sphingobacteriia; Sphingobacteriales; Sphingobacteriaceae; Sphingobacterium	Sphingobacterium sp. ML3W	WP_051960309	WP_038699992	WP_038699990	WP_038699988	WP_038699986	WP_038702854		ABCDEF
cellular organisms; Bacteria; Proteobacteria; Acidithiobacillia; Acidithiobacillales; Thermithiobacillaceae; Thermithiobacillus	Thermithiobacillus tepidarius		WP_028989844	WP_038019030	WP_038019032	WP_028989845	WP_051181221	WP_028989843	CDGBEF
cellular organisms; Bacteria; Proteobacteria; Alphaproteobacteria; Rhodobacterales; Rhodobacteraceae; Roseivivax	Roseivivax atlanticus	WP_051487863	WP_043846233	WP_043846236	WP_043846399	WP_043846237	WP_043846235		DECfAB
cellular organisms; Bacteria; Proteobacteria; Betaproteobacteria; Burkholderiales; Burkholderiaceae; Burkholderia	Paraburkholderia sacchari	WP_052148497	WP_035533514	WP_052148495	WP_052148496	WP_035533512	WP_035533510		ABDEFC
cellular organisms; Bacteria; Proteobacteria; Betaproteobacteria; Burkholderiales; Oxalobacteraceae; Massilia	Massilia sp. NR 4-1	WP_050407586	WP_050412348	WP_050407585	WP_050407583	WP_050407584	WP_050407578		DECAB//F
cellular organisms; Bacteria; Proteobacteria; Betaproteobacteria; Burkholderiales; unclassified Burkholderiales; unclassified Burkholderiales (miscellaneous)	Burkholderiales bacterium JOSHI_001	WP_009549477	WP_009549476	WP_050978963	WP_050978964	WP_009549474	WP_009549478		FABDEC
cellular organisms; Bacteria; Proteobacteria; Gammaproteobacteria; Alteromonadales; Alteromonadaceae; unclassified Alteromonadaceae	Alteromonadaceae bacterium Bs12	WP_052691931	WP_045857602	WP_045857604	WP_045861200	WP_045857606	WP_045857600		DECABF
cellular organisms; Bacteria; Proteobacteria; Gammaproteobacteria; Cellvibrionales; Cellvibrionaceae	Teredinibacter turnerae T7901	WP_015820547	WP_015817101	WP_015820113	WP_015817956	WP_015817648	WP_015817562		DECABF
cellular organisms; Bacteria; Proteobacteria; Gammaproteobacteria; Cellvibrionales; Cellvibrionaceae; Teredinibacter	Teredinibacter turnerae 1133Y.S.0a.04	WP_028883471	WP_015817101	WP_028883472	WP_028883474	WP_028883473	WP_028883470		DECABF
cellular organisms; Bacteria; Proteobacteria; Gammaproteobacteria; Cellvibrionales; Cellvibrionaceae; Teredinibacter	Teredinibacter turnerae T8513	WP_028885438	WP_019600838	WP_028885439	WP_028885441	WP_028885440	WP_028885437		DECABF
cellular organisms; Bacteria; Proteobacteria; Gammaproteobacteria; Oceanospirillales; Halomonadaceae; Halomonas	Halomonas lutea	WP_019018584	WP_019018585	WP_019018582	WP_040476185	WP_019018581	WP_051087954		DECfAB
cellular organisms; Bacteria; PVC group; Planctomycetes; Planctomycetia; Planctomycetales; Planctomycetaceae; Blastopirellula	Blastopirellula marina	WP_002651829	WP_002651828	WP_002651987		WP_002650221	WP_002651989		ba//CXF//E
cellular organisms; Bacteria; PVC group; Planctomycetes; Planctomycetia; Planctomycetales; Planctomycetaceae; Rubinisphaera; Rubinisphaera brasiliensis	Rubinisphaera brasiliensis DSM 5305	WP_041398542	WP_041398588	WP_013628133	WP_013627386	WP_013629008	WP_013628858		d//C//F//E//a//B
cellular organisms; Bacteria; PVC group; Planctomycetes; Planctomycetia; Planctomycetales; Planctomycetaceae; Schlesneria	Schlesneria paludicola	WP_010587933	WP_010583261	WP_029247912		WP_010587236	WP_010585976		B//F//A//E//C
cellular organisms; Bacteria; Spirochaetes; Spirochaetia; Leptospirales; Leptospiraceae; Leptospira	Leptospira biflexa	WP_041770034	WP_012389421	WP_012389420	WP_012389419	WP_012389418	WP_012389417		ABCDEF
cellular organisms; Bacteria; Spirochaetes; Spirochaetia; Leptospirales; Leptospiraceae; Leptospira	Leptospira meyeri serovar Hardjo str. Went 5	WP_004787642	WP_004784737	WP_004786547	WP_004787357	WP_004784333	WP_004785258		ABCDEF
cellular organisms; Bacteria; Spirochaetes; Spirochaetia; Leptospirales; Leptospiraceae; Leptospira	Leptospira meyeri serovar Semaranga str. Veldrot Semarang 173	WP_020775505	WP_020775628	WP_020775535	WP_020775561	WP_020775608	WP_020775647		ABCDEF
cellular organisms; Bacteria; Spirochaetes; Spirochaetia; Leptospirales; Leptospiraceae; Leptospira	Leptospira wolbachii	WP_015680301	WP_015680368	WP_015680432	WP_015680277	WP_015680313	WP_015680272		ABCDEF
cellular organisms; Bacteria; Spirochaetes; Spirochaetia; Leptospirales; Leptospiraceae; Leptospira	Leptospira yanagawae	WP_039929421	WP_015679186	WP_015679123	WP_015679141	WP_015679149	WP_015679152		ABCDEF
cellular organisms; Bacteria; Spirochaetes; Spirochaetia; Leptospirales; Leptospiraceae; Leptospira; Leptospira terpstrae; Leptospira terpstrae serovar Hualin	Leptospira terpstrae serovar Hualin str. LT 11-33 = ATCC 700639	WP_039938397	WP_002975348	WP_002975474	WP_002975266	WP_002975341	WP_002975377		ABCDEF
cellular organisms; Bacteria; Spirochaetes; Spirochaetia; Leptospirales; Leptospiraceae; Leptospira; Leptospira vanthielii; Leptospira vanthielii serovar Holland	Leptospira vanthielii serovar Holland str. Waz Holland = ATCC 700522	WP_039927234	WP_002988251	WP_002988268	WP_002988024	WP_002988173	WP_002988180		ABCDEF
cellular organisms; Bacteria; Terrabacteria group; Chloroflexi; Chloroflexia; Herpetosiphonales; Herpetosiphonaceae; Herpetosiphon	Herpetosiphon geysericola		WP_054532686	WP_054532589	WP_054532593	WP_054532590	WP_054532588	WP_054532592	DGBxECF
cellular organisms; Bacteria; Terrabacteria group; Chloroflexi; Chloroflexia; Herpetosiphonales; Herpetosiphonaceae; Herpetosiphon; Herpetosiphon aurantiacus	Herpetosiphon aurantiacus DSM 785		ABX04198	ABX04200	ABX04196	ABX04199	ABX04201	ABX04197	DGBECF
cellular organisms; Bacteria; Terrabacteria group; Cyanobacteria/Melainabacteria group; Cyanobacteria; Nostocales; Microchaetaceae; Hassallia	Hassallia byssoidea	WP_039738066	WP_039738368	WP_039738068	WP_052324685	WP_039738075	WP_039738076		ABCXYZDEF
cellular organisms; Bacteria; Terrabacteria group; Cyanobacteria/Melainabacteria group; Cyanobacteria; Nostocales; Microchaetaceae; Tolypothrix	Tolypothrix bouteillei	WP_038080684	WP_038080867	WP_038080685	WP_038080688	WP_038080690	WP_038080695		ABCXYDEzwF
cellular organisms; Bacteria; Terrabacteria group; Cyanobacteria/Melainabacteria group; Cyanobacteria; Nostocales; Microchaetaceae; Tolypothrix	Tolypothrix campylonemoides	WP_052490659	WP_041041906	WP_041041406	WP_041041415	WP_052490677	WP_041041417		ABCXYZDEF
cellular organisms; Bacteria; Terrabacteria group; Cyanobacteria/Melainabacteria group; Cyanobacteria; Nostocales; Microchaetaceae; Tolypothrix	Tolypothrix sp. PCC 7601	WP_045873980	WP_045873981	WP_045873982	WP_045873883	WP_045873884	WP_045873885		dABCEF
cellular organisms; Bacteria; Terrabacteria group; Cyanobacteria/Melainabacteria group; Cyanobacteria; Nostocales; Nostocaceae; Chrysosporum	Chrysosporum ovalisporum	CEJ44063	CEJ44062	CEJ44060	CEJ44052	CEJ44050	CEJ44048		ABCXYZDEF
cellular organisms; Bacteria; Terrabacteria group; Cyanobacteria/Melainabacteria group; Cyanobacteria; Nostocales; Nostocaceae; Nodularia; Nodularia spumigena	Nodularia spumigena CCY9414	WP_006194654	WP_006194653	WP_006194652	WP_006194648	WP_006194647	WP_006194646		ABCXYZDEF
cellular organisms; Bacteria; Terrabacteria group; Cyanobacteria/Melainabacteria group; Cyanobacteria; Nostocales; Nostocaceae; Nostoc	Nostoc punctiforme	WP_012411512	WP_012411513	WP_012411514	WP_012411511 WP_012408009	WP_012411515	WP_012411516		dABCEF+D
cellular organisms; Bacteria; Terrabacteria group; Cyanobacteria/Melainabacteria group; Cyanobacteria; Nostocales; Nostocaceae; Nostoc	Nostoc sp. NIES-3756	BAT52854	BAT52853	BAT52852	BAT52848	BAT52847	BAT52846		ABCXYZDEF
cellular organisms; Bacteria; Terrabacteria group; Cyanobacteria/Melainabacteria group; Cyanobacteria; Nostocales; Nostocaceae; Nostoc	Nostoc sp. PCC 7120	WP_044522701	WP_044522698	WP_044520615	WP_010994593	WP_044520613	WP_010994591		ABCXDEF
cellular organisms; Bacteria; Terrabacteria group; Cyanobacteria/Melainabacteria group; Cyanobacteria; Nostocales; Nostocaceae; Nostoc	Nostoc sp. PCC 7524					WP_015137268				only the eboE gene present in the genome
cellular organisms; Bacteria; Terrabacteria group; Cyanobacteria/Melainabacteria group; Cyanobacteria; Nostocales; Rivulariaceae; Calothrix	Calothrix sp. PCC 7103	WP_019493564	WP_019493565	WP_019493566	WP_019493569	WP_019493570	WP_019489071		ABCXYDE//F
cellular organisms; Bacteria; Terrabacteria group; Cyanobacteria/Melainabacteria group; Cyanobacteria; Nostocales; Rivulariaceae; Rivularia	Rivularia sp. PCC 7116	WP_015118011	WP_044290837	WP_015118009	WP_015118005	WP_015118004	WP_015118003		ABCXYZDEF
cellular organisms; Bacteria; Terrabacteria group; Cyanobacteria/Melainabacteria group; Cyanobacteria; Nostocales; Scytonemataceae; Scytonema	Scytonema hofmanni PCC 7110	KYC41745	KYC42557	KYC41746	KYC41748	KYC41749	KYC41752		ABCXYDEzwF
cellular organisms; Bacteria; Terrabacteria group; Cyanobacteria/Melainabacteria group; Cyanobacteria; Nostocales; Scytonemataceae; Scytonema	Scytonema hofmanni UTEX 2349	WP_029633527	WP_038297102	WP_029633529	WP_051502905	WP_029633531	WP_029633532		ABCXYDEF
cellular organisms; Bacteria; Terrabacteria group; Cyanobacteria/Melainabacteria group; Cyanobacteria; Nostocales; Scytonemataceae; Scytonema	Scytonema millei	WP_039716124	WP_039717579	WP_039716123	WP_039716120	WP_039716119	WP_039716117		ABCXYDEZF
cellular organisms; Bacteria; Terrabacteria group; Cyanobacteria/Melainabacteria group; Cyanobacteria; Nostocales; Scytonemataceae; Scytonema	Scytonema tolypothrichoides	WP_048869174	WP_048869367	WP_048869173	WP_048869169	WP_048869168	WP_048869167		ABCXYZDEWF
cellular organisms; Bacteria; Terrabacteria group; Cyanobacteria/Melainabacteria group; Cyanobacteria; Oscillatoriophycideae; Chroococcales	Cyanothece sp. ATCC 51142	WP_009543494	WP_009543493, WP_009546404 (two paralogs)	WP_009543492	WP_009543491	WP_009543490	WP_009543489		ABCDEF+B
cellular organisms; Bacteria; Terrabacteria group; Cyanobacteria/Melainabacteria group; Cyanobacteria; Oscillatoriophycideae; Chroococcales; Cyanothece	Cyanothece sp. CCY0110	WP_008277380	WP_008277381, WP_008276163 (two paralogs)	WP_008277382	WP_008277383	WP_008277384	WP_008277385		ABCDEF+B
cellular organisms; Bacteria; Terrabacteria group; Cyanobacteria/Melainabacteria group; Cyanobacteria; Oscillatoriophycideae; Chroococcales; Cyanothece	Cyanothece sp. PCC 7424	WP_015954311	WP_041237712	WP_015954313	WP_015954314	WP_015954315	WP_015954316		ABCDEF
cellular organisms; Bacteria; Terrabacteria group; Cyanobacteria/Melainabacteria group; Cyanobacteria; Oscillatoriophycideae; Chroococcales; Cyanothece	Cyanothece sp. PCC 7822	WP_013322491	WP_041933668, WP_041934213 (two paralogs)	WP_041933669	WP_013322494, WP_013334648 (two paralogs)	WP_013322495	WP_013322496		ABCDEF+B+D
cellular organisms; Bacteria; Terrabacteria group; Cyanobacteria/Melainabacteria group; Cyanobacteria; Oscillatoriophycideae; Chroococcales; Gloeocapsa	Gloeocapsa sp. PCC 7428	WP_015187627	WP_041918523	WP_015187625	WP_041918929	WP_015187623	WP_015187622		ABCDEF
cellular organisms; Bacteria; Terrabacteria group; Cyanobacteria/Melainabacteria group; Cyanobacteria; Oscillatoriophycideae; Chroococcales; Synechococcus	Synechococcus sp. PCC 7335	WP_006455707	WP_050766004	WP_006454684	WP_038016460	WP_006455338	WP_006457275		ABCDEF
cellular organisms; Bacteria; Terrabacteria group; Cyanobacteria/Melainabacteria group; Cyanobacteria; Oscillatoriophycideae; Chroococcales; Synechocystis	Synechocystis sp. PCC 7509	WP_009631713	WP_038020946	WP_009631711	WP_009631709	WP_009630368	WP_009630369		ABCXDEF
cellular organisms; Bacteria; Terrabacteria group; Cyanobacteria/Melainabacteria group; Cyanobacteria; Oscillatoriophycideae; Chroococcales; unclassified Chroococcales	Chroococcales cyanobacterium CENA595	WP_045052698	WP_045052697	WP_045052696	WP_045052694	WP_045052693	WP_045052692		ABCXDEF
cellular organisms; Bacteria; Terrabacteria group; Cyanobacteria/Melainabacteria group; Cyanobacteria; Oscillatoriophycideae; Oscillatoriales; Limnoraphis	Limnoraphis robusta	WP_046277566	WP_046277567		WP_046280976	WP_046280977	WP_046280978		AB/gap/DEF	eboC gene most likely present in a gap in the genome sequence assembly
cellular organisms; Bacteria; Terrabacteria group; Cyanobacteria/Melainabacteria group; Cyanobacteria; Oscillatoriophycideae; Oscillatoriales; Lyngbya	Lyngbya sp. PCC 8106	WP_009783073	WP_039895549	WP_009783071	WP_009783070	WP_009783069	WP_009783068		ABCDEF
cellular organisms; Bacteria; Terrabacteria group; Cyanobacteria/Melainabacteria group; Cyanobacteria; Oscillatoriophycideae; Oscillatoriales; Lyngbya; Lyngbya aestuarii	Lyngbya aestuarii BL J	WP_023065248	WP_040483650	WP_040483649	WP_023065178	WP_023065222	WP_023065155		ABCDEF
cellular organisms; Bacteria; Terrabacteria group; Cyanobacteria/Melainabacteria group; Cyanobacteria; Pleurocapsales; Chroococcidiopsis; Chroococcidiopsis thermalis	Chroococcidiopsis thermalis PCC 7203	WP_015155135	WP_041462495	WP_015155137	WP_015155140	WP_015155141	WP_015155143		ABCXYDEZF
cellular organisms; Bacteria; Terrabacteria group; Cyanobacteria/Melainabacteria group; Cyanobacteria; Pleurocapsales; Myxosarcina	Myxosarcina sp. GI1	WP_052055711	WP_052055710	WP_036483990	WP_036483988	WP_036483987	WP_036483984		ABCDEF
cellular organisms; Bacteria; Terrabacteria group; Cyanobacteria/Melainabacteria group; Cyanobacteria; Pleurocapsales; Pleurocapsa	Pleurocapsa sp. PCC 7319	WP_019504481	WP_019504480	WP_019504479	WP_019504478	WP_019504477	WP_019504476		ABCDEF
cellular organisms; Bacteria; Terrabacteria group; Cyanobacteria/Melainabacteria group; Cyanobacteria; Stigonematales; Chlorogloeopsis	Chlorogloeopsis sp. Cgs-089		ACM89413			ACM89415				only some individually sequenced ebo genes available for the species (no genome sequence)
cellular organisms; Bacteria; Terrabacteria group; Cyanobacteria/Melainabacteria group; Cyanobacteria; Stigonematales; Mastigocladopsis	Mastigocladopsis repens	WP_017317595	WP_033366197	WP_017317597	WP_017317601	WP_033366203	WP_017317603		ABCXYZDEF
cellular organisms; Bacteria; Terrabacteria group; Deinococcus-Thermus; Deinococci; Deinococcales; Deinococcaceae; Deinococcus	Deinococcus apachensis		WP_019588776	WP_019588778	WP_019588774	WP_019588777	WP_019588779	WP_019588775	DGBECF
cellular organisms; Bacteria; Terrabacteria group; Deinococcus-Thermus; Deinococci; Deinococcales; Deinococcaceae; Deinococcus	Deinococcus geothermalis		WP_011525584	WP_011525586	WP_011525582	WP_011525585	WP_011525587	WP_011525583	DGBECF
cellular organisms; Bacteria; Terrabacteria group; Deinococcus-Thermus; Deinococci; Deinococcales; Deinococcaceae; Deinococcus	Deinococcus peraridilitoris		WP_015235119	WP_015235121	WP_015235117	WP_015235120	WP_015235122	WP_015235118	DGBECF
cellular organisms; Bacteria; Terrabacteria group; Deinococcus-Thermus; Deinococci; Deinococcales; Deinococcaceae; Deinococcus	Deinococcus pimensis		WP_027481202	WP_045233715	WP_027481204	WP_027481201	WP_027481199	WP_027481203	DGBECF
cellular organisms; Bacteria; Terrabacteria group; Deinococcus-Thermus; Deinococci; Deinococcales; Deinococcaceae; Deinococcus	Deinococcus swuensis		WP_039681526	WP_039681524	WP_039686189	WP_039681525	WP_039681523	WP_052195592	DGBECF
cellular organisms; Bacteria; Terrabacteria group; Deinococcus-Thermus; Deinococci; Deinococcales; Trueperaceae; Truepera	Truepera radiovictrix		WP_041947227	WP_013177397	WP_013178355	WP_013178358	WP_013177398	WP_013178356	DGBXE//CF
*conventions used for indicating the arrangement of the ebo genes in the genome:
A, B, C, D, E, F, G : ebo genes (lowercase indicates the gene is on a complementary strand with respect to other ebo genes)
W, X, Y, Z : non-ebo genes (lowercase indicates the gene is on a complementary strand with respect to ebo genes)
// : split of the ebo operon into groups of genes (or even individual genes)
+ : an extra copy of an ebo gene elsewhere in the genome
/gap/ : a gap in the genome sequence assembly

## Sheet: Table S3
Table S3. The list of EboF sequences analyzed in this study
Species (strain)	Sequence accession number (identifier)	Source database
Acidobacteriaceae bacterium KBS 96	WP_020718745	NCBI (protein sequence database)
Adhaeribacter aquaticus	WP_026462079	NCBI (protein sequence database)
Algoriphagus machipongonensis	WP_008199115	NCBI (protein sequence database)
Algoriphagus mannitolivorans	WP_026950805	NCBI (protein sequence database)
Algoriphagus marincola DSM 16067	WP_026946844	NCBI (protein sequence database)
Algoriphagus marincola HL-49	WP_024283835	NCBI (protein sequence database)
Algoriphagus sp. M8-2	AMQ55256	NCBI (protein sequence database)
Algoriphagus sp. NH1	WP_057936895	NCBI (protein sequence database)
Algoriphagus terrigena	WP_026967343	NCBI (protein sequence database)
Algoriphagus vanfongensis	WP_026956322	NCBI (protein sequence database)
Alteromonadaceae bacterium Bs12	WP_045857600	NCBI (protein sequence database)
Anditalea andensis	WP_035078801	NCBI (protein sequence database)
Aquimarina agarilytica	WP_010180836	NCBI (protein sequence database)
Arenibacter algicola	WP_031442975	NCBI (protein sequence database)
Arenibacter certesii	WP_026812923	NCBI (protein sequence database)
Arenibacter latericius	WP_026810825	NCBI (protein sequence database)
Bangiopsis sp. CCMP199 (listed as “Unidentified sp., Strain CCMP1999” in the database)	CAMNT_0044496647	MMETSP
Betaphycus gelatinae	scaffold-BWVJ-2004650-Betaphycus_gelatinae	OneKP
Blastopirellula marina	WP_002651989	NCBI (protein sequence database)
Burkholderiales bacterium JOSHI 001	WP_009549478	NCBI (protein sequence database)
Calothrix sp. PCC 7103	WP_019489071	NCBI (protein sequence database)
Cecembia lonarensis	AMGM01000080.1 (5' part of the gene) + AMGM01000063.1 (3' part of the gene)	NCBI (nucleotide sequence database)
Ceramium kondoi	scaffold-VZWX-2021835-Ceramium_kondoi	OneKP
Chitinophaga pinensis DSM 2588	WP_012794823	NCBI (protein sequence database)
Chondrus crispus	XP_005711005	NCBI (protein sequence database)
Chroococcales cyanobacterium CENA595	WP_045052692	NCBI (protein sequence database)
Chroococcidiopsis thermalis PCC 7203	WP_015155143	NCBI (protein sequence database)
Chryseobacterium sp. CF365	WP_034700059	NCBI (protein sequence database)
Chrysosporum ovalisporum	CEJ44048	NCBI (protein sequence database)
Colpomenia sinuosa	scaffold-QLMZ-2080594-Colpomenia_sinuosa	OneKP
Cyanothece sp. ATCC 51142	WP_009543489	NCBI (protein sequence database)
Cyanothece sp. CCY0110	WP_008277385	NCBI (protein sequence database)
Cyanothece sp. PCC 7424	WP_015954316	NCBI (protein sequence database)
Cyanothece sp. PCC 7822	WP_013322496	NCBI (protein sequence database)
Cyclobacterium amurskyense	WP_048641136	NCBI (protein sequence database)
Cyclobacterium marinum	WP_014019425	NCBI (protein sequence database)
Cyclobacterium qasimii M12-11B	WP_020890711	NCBI (protein sequence database)
Deinococcus apachensis	WP_019588779	NCBI (protein sequence database)
Deinococcus geothermalis	WP_011525587	NCBI (protein sequence database)
Deinococcus peraridilitoris	WP_015235122	NCBI (protein sequence database)
Deinococcus pimensis	WP_027481199	NCBI (protein sequence database)
Deinococcus sp. YIM 77859	WP_051935661	NCBI (protein sequence database)
Deinococcus swuensis	WP_039681523	NCBI (protein sequence database)
Desmarestia viridis	scaffold-FSQE-2049757-Desmarestia_viridis	OneKP
Dictyopteris undulata	scaffold-LIRF-2000748-Dictyopteris_undulata	OneKP
Dumontia simplex	scaffold-IEHF-2017331-Dumontia_simplex	OneKP
Dyadobacter alkalitolerans	WP_026628428	NCBI (protein sequence database)
Dyadobacter beijingensis	WP_019940370	NCBI (protein sequence database)
Dyadobacter crusticola	WP_031529325	NCBI (protein sequence database)
Dyadobacter fermentans	WP_015812351	NCBI (protein sequence database)
Dyadobacter tibetensis	WP_025764855	NCBI (protein sequence database)
Ectocarpus siliculosus	CBJ28409	NCBI (protein sequence database)
Emticicia oligotrophica	WP_015027384	NCBI (protein sequence database)
Eucheuma denticulatum	scaffold-JEBK-2024599-Eucheuma_denticulatum	OneKP
Eudoraea adriatica	WP_019670058	NCBI (protein sequence database)
Fibrella aestuarina	WP_015331120	NCBI (protein sequence database)
Fibrisoma limi	WP_009283867	NCBI (protein sequence database)
Flagellimonas sp. DK169	WP_055393173	NCBI (protein sequence database)
Flavisolibacter sp. LCS9	ANE50846	NCBI (protein sequence database)
Flavobacterium chungangense	WP_031457061	NCBI (protein sequence database)
Flavobacterium hydatis	WP_035628060	NCBI (protein sequence database)
Flectobacillus major	WP_044174155	NCBI (protein sequence database)
Flexithrix dorotheae	WP_020530836	NCBI (protein sequence database)
Frullania sp.	scaffold-TGKW-2140104-Frullania	OneKP
Geobacter bemidjiensis	WP_012530257	NCBI (protein sequence database)
Geobacter bremensis	WP_026840928	NCBI (protein sequence database)
Gillisia sp. JM1	WP_026837259	NCBI (protein sequence database)
Gloeocapsa sp. PCC 7428	WP_015187622	NCBI (protein sequence database)
Gloeopeltis furcata	scaffold-SBLT-2003780-Gloeopeltis_furcata	OneKP
Gracilaria asiatica	scaffold-VNAL-2011316-Gracilaria_asiatica	OneKP
Grateloupia filicina	scaffold-ZJOJ-2007789-Grateloupia_filicina	OneKP
Grateloupia turuturu	scaffold-URSB-2013704-Grateloupia_turuturu	OneKP
Gymnogongrus ftabelliformis	scaffold-CKXF-2021252-Gymnogongrus_ftabelliformis	OneKP
Haloferula sp. BvORR071	WP_035614486	NCBI (protein sequence database)
Halomonas lutea	WP_051087954	NCBI (protein sequence database)
Hassallia byssoidea	WP_039738076	NCBI (protein sequence database)
Herpetosiphon aurantiacus DSM 785	ABX04201	NCBI (protein sequence database)
Herpetosiphon geysericola	WP_054532588	NCBI (protein sequence database)
Heterosiphonia pulchra	scaffold-YSBD-2038989-Heterosiphonia_pulchra	OneKP
Hizikia fusifrome	scaffold-LDRY-2014695-Hizikia_fusifrome	OneKP
Hymenobacter sp. DG25A	WP_054413515	NCBI (protein sequence database)
Hymenobacter sp. DG25B	WP_044513030	NCBI (protein sequence database)
Hyphomicrobium nitrativorans	WP_023787916	NCBI (protein sequence database)
Hyphomicrobium sulfonivorans	KWT65206	NCBI (protein sequence database)
Hyphomicrobium zavarzinii	WP_026868183	NCBI (protein sequence database)
Ishige okamurai	scaffold-APTP-2077416-Ishige_okamurai	OneKP
Kappaphycus alvarezii	scaffold-IHJY-2054807-Kappaphycus_alvarezii	OneKP
Kjellmaniella crassifolia	scaffold-RAPY-2082899-Kjellmaniella_crassifolia	OneKP
Leadbetterella byssophila	WP_013407235	NCBI (protein sequence database)
Leadbetterella sp. JN14-9	WP_055145902	NCBI (protein sequence database)
Leeuwenhoekiella sp. MAR 2009 132	WP_031426605	NCBI (protein sequence database)
Leptospira biflexa	WP_012389417	NCBI (protein sequence database)
Leptospira meyeri serovar Hardjo	WP_004785258	NCBI (protein sequence database)
Leptospira meyeri serovar Semaranga	WP_020775647	NCBI (protein sequence database)
Leptospira terpstrae serovar Hualin	WP_002975377	NCBI (protein sequence database)
Leptospira vanthielii serovar Holland	WP_002988180	NCBI (protein sequence database)
Leptospira wolbachii	WP_015680272	NCBI (protein sequence database)
Leptospira yanagawae	WP_015679152	NCBI (protein sequence database)
Limnoraphis robusta	WP_046280978	NCBI (protein sequence database)
Lunatimonas lonarensis	WP_010856391	NCBI (protein sequence database)
Lyngbya aestuarii BL J	WP_023065155	NCBI (protein sequence database)
Lyngbya sp. PCC 8106	WP_009783068	NCBI (protein sequence database)
Maribacter antarcticus	WP_027075415	NCBI (protein sequence database)
Maribacter dokdonensis DSW-8	WP_058105780	NCBI (protein sequence database)
Maribacter forsetii	WP_036155710	NCBI (protein sequence database)
Maribacter sp. Hel I 7	WP_027067720	NCBI (protein sequence database)
Maribacter thermophilus	WP_047244821	NCBI (protein sequence database)
Mariniradius saccharolyticus AK6	WP_008630171	NCBI (protein sequence database)
Massilia sp. NR 4-1	WP_050407578	NCBI (protein sequence database)
Mastigocladopsis repens	WP_017317603	NCBI (protein sequence database)
Mesoflavibacter zeaxanthinifaciens	WP_010519727	NCBI (protein sequence database)
Monodopsis sp. MarTras21	KX839260	NCBI (protein sequence database)
Mucilaginibacter sp. PAMC 26640	AMR33482	NCBI (protein sequence database)
Muricauda lutaonensis	WP_045800812	NCBI (protein sequence database)
Muricauda ruestringensis	WP_014033746	NCBI (protein sequence database)
Muricauda sp. MAR 2010 75	WP_036385749	NCBI (protein sequence database)
Myxococcales bacterium SG8 38 1	KPK54467	NCBI (protein sequence database)
Myxosarcina sp. GI1	WP_036483984	NCBI (protein sequence database)
Niabella aurantiaca	WP_018626245	NCBI (protein sequence database)
Niabella soli	WP_008583583	NCBI (protein sequence database)
Nodularia spumigena CCY9414	WP_006194646	NCBI (protein sequence database)
Nodularia spumigena CENA596	WP_063872900	NCBI (protein sequence database)
Nostoc punctiforme	WP_012411516	NCBI (protein sequence database)
Nostoc sp. NIES-3756	BAT52846	NCBI (protein sequence database)
Nostoc sp. PCC 7120	WP_010994591	NCBI (protein sequence database)
Paraburkholderia sacchari	WP_035533510	NCBI (protein sequence database)
Pedobacter antarcticus	WP_037439959	NCBI (protein sequence database)
Pedobacter borealis	WP_029276979	NCBI (protein sequence database)
Pedobacter ginsenosidimutans	WP_057932967	NCBI (protein sequence database)
Pedobacter heparinus DSM 2366	WP_012780603	NCBI (protein sequence database)
Pedobacter kyungheensis	WP_039472301	NCBI (protein sequence database)
Pedobacter sp. BAL39	WP_008239625	NCBI (protein sequence database)
Pedobacter sp. Leaf176	WP_056093585	NCBI (protein sequence database)
Pedobacter sp. Leaf194	WP_056869055	NCBI (protein sequence database)
Pedobacter sp. Leaf216	WP_055910801	NCBI (protein sequence database)
Pedobacter sp. V48	WP_048907613	NCBI (protein sequence database)
Pedosphaera parvula	WP_040549961	NCBI (protein sequence database)
Persicobacter sp. CCB-QB2	WP_053404605	NCBI (protein sequence database)
Persicobacter sp. JZB09	WP_060686061	NCBI (protein sequence database)
Petalonia fascia	scaffold-VRGZ-2022161-Petalonia_fascia	OneKP
Phaeothamnion confervicola	DJ0016c5886	http://www.research.kobe-u.ac.jp/rcis-ku-macc/e.p.folder/e.i.folder/download.html
Phycisphaerae bacterium SG8 4	KPK42248	NCBI (protein sequence database)
Plasmodiophora brassicae	CEO97977	NCBI (protein sequence database)
Pleurocapsa sp. PCC 7319	WP_019504476	NCBI (protein sequence database)
Pontibacter actiniarum	WP_025604275	NCBI (protein sequence database)
Pontibacter korlensis	WP_046311251	NCBI (protein sequence database)
Prasinophyceae_clade_VIIB_Strain_RCC2339 (listed as “Genus nov. species nov., Strain RCC2339” in the database)	CAMNT_0007115927	MMETSP
Prionitis divaricata	scaffold-PWKQ-2002721-Prionitis_divaricata	OneKP
Punctaria latifolia	scaffold-ASZK-2021077-Punctaria_latifolia	OneKP
Pyropia yezoensis	Contig_22623 + scaffold-ZULJ-2006378-Pyropia_yezoensis (complete coding sequence assembled from an overlapping partial gene and transcript sequences)	P. yezonesis genome database (http://nrifs.fra.affrc.go.jp/ResearchCenter/5_BB/genomes/nori/index.html), OneKP
Rhodonellum psychrophilum	WP_019597484	NCBI (protein sequence database)
Rhodosorus marinus Strain UTEX LB 2760	CAMNT_0027210209	MMETSP
Rhodothermaceae bacterium RA	KUR66606	NCBI (protein sequence database)
Rivularia sp. PCC 7116	WP_015118003	NCBI (protein sequence database)
Robiginitalea biformata	WP_015754533	NCBI (protein sequence database)
Roseivivax atlanticus	WP_043846235	NCBI (protein sequence database)
Rubinisphaera brasiliensis DSM 5305	WP_013628858	NCBI (protein sequence database)
Rubritalea marina	WP_018969021	NCBI (protein sequence database)
Rudanella lutea	WP_027303120	NCBI (protein sequence database)
Rufibacter tibetensis	WP_062545629	NCBI (protein sequence database)
Runella limosa	WP_028523955	NCBI (protein sequence database)
Runella slithyformis	WP_013928112	NCBI (protein sequence database)
Runella zeae	WP_028663885	NCBI (protein sequence database)
Sargassum hemiphyllum	scaffold-VYER-2086194-Sargassum_hemiphyllum	OneKP
Sargassum henslowianum	scaffold-FIKG-2015156-Sargassum_henslowianum	OneKP
Sargassum horneri	scaffold-RWXW-2010672-Sargassum_horneri	OneKP
Sargassum integerrimum	scaffold-FOMH-2014169-Sargassum_integerrimum	OneKP
Sargassum muticum	scaffold-JGGD-2080082-Sargassum_muticum	OneKP
Sargassum thunbergii	scaffold-YRMA-2105688-Sargassum_thunbergii	OneKP
Sargassum vachellianum	scaffold-HFIK-2068933-Sargassum_vachellianum	OneKP
Schizocladia ischiensis	KUK01c17103 + KUK01repc6470 + KUK01repc12725 (three partial sequences of the same transcript)	http://www.research.kobe-u.ac.jp/rcis-ku-macc/e.p.folder/e.i.folder/download.html
Schlesneria paludicola	WP_010585976	NCBI (protein sequence database)
Scytonema hofmanni PCC 7110	KYC41752	NCBI (protein sequence database)
Scytonema hofmanni UTEX 2349	WP_029633532	NCBI (protein sequence database)
Scytonema millei	WP_039716117	NCBI (protein sequence database)
Scytonema tolypothrichoides	WP_048869167	NCBI (protein sequence database)
Scytosihon lomentaria	scaffold-JCXF-2074788-Scytosihon_lomentaria	OneKP
Scytosiphon dotyo	scaffold-ULXR-2014902-Scytosiphon_dotyo	OneKP
Sediminicola sp. YIK13	WP_062053363	NCBI (protein sequence database)
Segetibacter koreensis	WP_018611834	NCBI (protein sequence database)
Sphingobacterium sp. 21	WP_013663757	NCBI (protein sequence database)
Sphingobacterium sp. H1ai	WP_025144239	NCBI (protein sequence database)
Sphingobacterium sp. IITKGP-BTPF85	KKX49686	NCBI (protein sequence database)
Sphingobacterium sp. ML3W	WP_038702854	NCBI (protein sequence database)
Spirosoma linguale DSM 74	ADB36155	NCBI (protein sequence database)
Spirosoma luteum	WP_018618357	NCBI (protein sequence database)
Spirosoma panaciterrae	WP_020598998	NCBI (protein sequence database)
Spirosoma radiotolerans	WP_046576321	NCBI (protein sequence database)
Spirosoma spitsbergense	WP_041952241	NCBI (protein sequence database)
Sporocytophaga myxococcoides DSM 11118	WP_028982344	NCBI (protein sequence database)
Sporocytophaga myxococcoides PG-01	WP_045457856	NCBI (protein sequence database)
Streptomyces sp. NRRL WC-3742	WP_031066209	NCBI (protein sequence database)
Symphyocladia latiuscula	scaffold-UYFR-2035313-Symphyocladia_latiuscula	OneKP
Synechococcus sp. PCC 7335	WP_006457275	NCBI (protein sequence database)
Synechocystis sp. PCC 7509	WP_009630369	NCBI (protein sequence database)
Teredinibacter sp. 991H.S.0a.06	WP_045826505	NCBI (protein sequence database)
Teredinibacter turnerae 1133Y.S.0a.04	WP_028883470	NCBI (protein sequence database)
Teredinibacter turnerae T7901	WP_015817562	NCBI (protein sequence database)
Teredinibacter turnerae T8513	WP_028885437	NCBI (protein sequence database)
Thermithiobacillus tepidarius	WP_051181221	NCBI (protein sequence database)
Tolypothrix bouteillei	WP_038080695	NCBI (protein sequence database)
Tolypothrix campylonemoides	WP_041041417	NCBI (protein sequence database)
Tolypothrix sp. PCC 7601 UTEX B 481 strain	WP_045873885	NCBI (protein sequence database)
Truepera radiovictrix	WP_013177398	NCBI (protein sequence database)
Vaucheria litorea CCMP2940	CAMNT_0044884789	MMETSP
Vermamoeba vermiformis	ABD46597	NCBI (protein sequence database)
Verrucomicrobia bacterium SCGC AAA164-L15	WP_041893692	NCBI (protein sequence database)
Verrucomicrobiae bacterium DG1235	WP_008099559	NCBI (protein sequence database)
Verrucomicrobium sp. BvORR034	WP_050028276	NCBI (protein sequence database)
Verrucomicrobium sp. BvORR106	WP_038169057	NCBI (protein sequence database)
Vischeria sp. CAUP Q 202	KX839261	NCBI (protein sequence database)
Winogradskyella sp. PG-2	WP_045470140	NCBI (protein sequence database)
Zobellia galactanivorans	WP_013991874	NCBI (protein sequence database)
Zobellia uliginosa	WP_038234577	NCBI (protein sequence database)
